# Supplementary material for: Characterization of Canine Influenza Virus A (H3N2) Circulating in Dogs in China from 2016 to 2018
Source: Viruses. 2021 Nov 15;13(11):2279. doi: 10.3390/v13112279 (PMC8618230; doi:10.3390/v13112279)
Supplement: Supplementary file 1 [file viruses-13-02279-s001.zip]

Archive with 1 entries (1 files):
- viruses-1420202-supplementary.pdf
